# Supplementary material for: Externally induced frontoparietal synchronization modulates network dynamics and enhances working memory performance
Source: eLife. 2017 Mar 14;6:e22001. doi: 10.7554/eLife.22001 (PMC5349849; doi:10.7554/eLife.22001)
Supplement: Figure 3—source data 1. — The maps are in NIfTI format and can be opened with freely available data viewers such as FSLView or MRIcron. DOI: http://dx.doi.org/10.7554/eLife.22001.008 [file elife-22001-fig3-data1.zip]

Archive with 31 entries (27 files):
- Figure3A_sourcedata/
- Figure3A_sourcedata/.DS_Store
- __MACOSX/
- __MACOSX/Figure3A_sourcedata/
- __MACOSX/Figure3A_sourcedata/._.DS_Store
- Figure3A_sourcedata/CRT_tACS0_neg.nii.gz
- Figure3A_sourcedata/CRT_tACS0_pos.nii.gz
- Figure3A_sourcedata/CRT_tACS180_neg.nii.gz
- Figure3A_sourcedata/CRT_tACS180_pos.nii.gz
- Figure3A_sourcedata/CRT_tACS_OFF_neg.nii.gz
- Figure3A_sourcedata/CRT_tACS_OFF_pos.nii.gz
- Figure3A_sourcedata/MNI152_T1_1mm_brain.nii.gz
- Figure3A_sourcedata/NBACK_tACS0_neg.nii.gz
- Figure3A_sourcedata/NBACK_tACS0_pos.nii.gz
- Figure3A_sourcedata/NBACK_tACS180_neg.nii.gz
- Figure3A_sourcedata/NBACK_tACS180_pos.nii.gz
- Figure3A_sourcedata/NBACK_tACS_OFF_neg.nii.gz
- Figure3A_sourcedata/NBACK_tACS_OFF_pos.nii.gz
- Figure3A_sourcedata/unthresholded_maps/
- Figure3A_sourcedata/unthresholded_maps/CRT_tACS0_neg.nii.gz
- Figure3A_sourcedata/unthresholded_maps/CRT_tACS0_pos.nii.gz
- Figure3A_sourcedata/unthresholded_maps/CRT_tACS180_neg.nii.gz
- Figure3A_sourcedata/unthresholded_maps/CRT_tACS180_pos.nii.gz
- Figure3A_sourcedata/unthresholded_maps/CRT_tACS_OFF_neg.nii.gz
- Figure3A_sourcedata/unthresholded_maps/CRT_tACS_OFF_pos.nii.gz
- Figure3A_sourcedata/unthresholded_maps/NBACK_tACS0_neg.nii.gz
- Figure3A_sourcedata/unthresholded_maps/NBACK_tACS0_pos.nii.gz
- Figure3A_sourcedata/unthresholded_maps/NBACK_tACS180_neg.nii.gz
- Figure3A_sourcedata/unthresholded_maps/NBACK_tACS180_pos.nii.gz
- Figure3A_sourcedata/unthresholded_maps/NBACK_tACS_OFF_neg.nii.gz
- Figure3A_sourcedata/unthresholded_maps/NBACK_tACS_OFF_pos.nii.gz
