# Supplementary material for: Externally induced frontoparietal synchronization modulates network dynamics and enhances working memory performance
Source: eLife. 2017 Mar 14;6:e22001. doi: 10.7554/eLife.22001 (PMC5349849; doi:10.7554/eLife.22001)
Supplement: Figure 4—source data 1. — The maps are in NIfTI format and can be opened with freely available data viewers such as FSLView or MRIcron. DOI: http://dx.doi.org/10.7554/eLife.22001.012 [file elife-22001-fig4-data1.zip]

Archive with 31 entries (26 files):
- Figure4_sourcedata/
- Figure4_sourcedata/.DS_Store
- __MACOSX/
- __MACOSX/Figure4_sourcedata/
- __MACOSX/Figure4_sourcedata/._.DS_Store
- Figure4_sourcedata/CRT_tACS0vstACSOFF_1mm.nii.gz
- __MACOSX/Figure4_sourcedata/._CRT_tACS0vstACSOFF_1mm.nii.gz
- Figure4_sourcedata/CRT_tACS180vstACSOFF_1mm.nii.gz
- __MACOSX/Figure4_sourcedata/._CRT_tACS180vstACSOFF_1mm.nii.gz
- Figure4_sourcedata/MNI152_T1_1mm_brain.nii.gz
- __MACOSX/Figure4_sourcedata/._MNI152_T1_1mm_brain.nii.gz
- Figure4_sourcedata/NBACK_tACS0vstACSOFF_1mm.nii.gz
- __MACOSX/Figure4_sourcedata/._NBACK_tACS0vstACSOFF_1mm.nii.gz
- Figure4_sourcedata/NBACK_tACS0vstACSOFF_vs_tACS180vstACSOFF_1mm.nii.gz
- __MACOSX/Figure4_sourcedata/._NBACK_tACS0vstACSOFF_vs_tACS180vstACSOFF_1mm.nii.gz
- Figure4_sourcedata/NBACK_tACSOFFvstACS180_1mm.nii.gz
- __MACOSX/Figure4_sourcedata/._NBACK_tACSOFFvstACS180_1mm.nii.gz
- Figure4_sourcedata/non_thresholded/
- Figure4_sourcedata/non_thresholded/CRT_tACS0vstACSOFF.nii.gz
- __MACOSX/Figure4_sourcedata/non_thresholded/
- __MACOSX/Figure4_sourcedata/non_thresholded/._CRT_tACS0vstACSOFF.nii.gz
- Figure4_sourcedata/non_thresholded/CRT_tACS180vstACSOFF.nii.gz
- __MACOSX/Figure4_sourcedata/non_thresholded/._CRT_tACS180vstACSOFF.nii.gz
- Figure4_sourcedata/non_thresholded/NBACK_tACS0vstACSOFF.nii.gz
- __MACOSX/Figure4_sourcedata/non_thresholded/._NBACK_tACS0vstACSOFF.nii.gz
- Figure4_sourcedata/non_thresholded/NBACK_tACS0vstACSOFF_vs_tACS180vstACSOFF.nii.gz
- __MACOSX/Figure4_sourcedata/non_thresholded/._NBACK_tACS0vstACSOFF_vs_tACS180vstACSOFF.nii.gz
- Figure4_sourcedata/non_thresholded/NBACK_tACSOFFvstACS180.nii.gz
- __MACOSX/Figure4_sourcedata/non_thresholded/._NBACK_tACSOFFvstACS180.nii.gz
- __MACOSX/Figure4_sourcedata/._non_thresholded
- __MACOSX/._Figure4_sourcedata
