# Supplementary material for: Externally induced frontoparietal synchronization modulates network dynamics and enhances working memory performance
Source: eLife. 2017 Mar 14;6:e22001. doi: 10.7554/eLife.22001 (PMC5349849; doi:10.7554/eLife.22001)
Supplement: Figure 4—source data 2. — The maps are in NIfTI format and can be opened with freely available data viewers such as FSLView or MRIcron. DOI: http://dx.doi.org/10.7554/eLife.22001.013 [file elife-22001-fig4-data2.zip]

Archive with 13 entries (9 files):
- Figure4_supplement_sourcedata/
- Figure4_supplement_sourcedata/.DS_Store
- __MACOSX/
- __MACOSX/Figure4_supplement_sourcedata/
- __MACOSX/Figure4_supplement_sourcedata/._.DS_Store
- Figure4_supplement_sourcedata/CRT_Fixation_tACSOFFvstACS0_1mm.nii.gz
- Figure4_supplement_sourcedata/CRT_Fixation_tACSOFFvstACS180_1mm.nii.gz
- Figure4_supplement_sourcedata/MNI152_T1_1mm_brain.nii.gz
- Figure4_supplement_sourcedata/NBACK_Fixation_tACSOFFvstACS180_1mm.nii.gz
- Figure4_supplement_sourcedata/unthresholded_maps/
- Figure4_supplement_sourcedata/unthresholded_maps/CRT_Fixation_tACSOFFvstACS0_1mm.nii.gz
- Figure4_supplement_sourcedata/unthresholded_maps/CRT_Fixation_tACSOFFvstACS180_1mm.nii.gz
- Figure4_supplement_sourcedata/unthresholded_maps/NBACK_Fixation_tACSOFFvstACS180_1mm.nii.gz
